# Supplementary material for: A systematic databasing of diatoms from different geographical localities and sites of Haryana for advancing validation of forensic diatomology
Source: Data Brief. 2016 Nov 24;10:63–8. doi: 10.1016/j.dib.2016.11.072 (PMC5137176; doi:10.1016/j.dib.2016.11.072)
Supplement: Supplementary file 1 — Supplementary material [file mmc2.zip]

Archive with 1 entries (1 files):
- Figures.doc
